# Supplementary material for: Synthesis and Unique Behaviors of High-Purity HEA Nanoparticles Using Femtosecond Laser Ablation
Source: Nanomaterials (Basel). 2024 Mar 21;14(6):554. doi: 10.3390/nano14060554 (PMC10974168; doi:10.3390/nano14060554)
Supplement: Supplementary file 1 [file nanomaterials-14-00554-s001.zip]

Archive with 1 entries (1 files):
- nanomaterials-2880746-supplementary.pdf
